# Supplementary material for: ΔNp63 Regulates Radioresistance in Human Head and Neck Squamous Carcinoma Cells
Source: Curr Issues Mol Biol. 2023 Jul 27;45(8):6262–71. doi: 10.3390/cimb45080394 (PMC10453785; doi:10.3390/cimb45080394)
Supplement: Supplementary file 1 [file cimb-45-00394-s001.zip]

Archive with 1 entries (1 files):
- cimb-2504540-supplementary.pdf
